# Supplementary material for: Real-World Tumor-Infiltrating Lymphocyte Therapy for Metastatic Melanoma: Treatment Delivery, Immune Reconstitution, and Cardiac Monitoring During High-Dose IL-2
Source: Curr Oncol. 2026 Jun 24;33(7):379. doi: 10.3390/curroncol33070379 (PMC13408922; doi:10.3390/curroncol33070379)
Supplement: Supplementary file 1 [file curroncol-33-00379-s001.zip]

Archive with 1 entries (1 files):
- curroncol-4323311-supplementary.pdf
